# Supplementary material for: Mixed Halide Isothiocyanate Tin(II) Compounds, SnHal(NCS): Signs of Tetrel Bonds as Bifurcated Extensions of Long-Range Asymmetric 3c-4e Bonds
Source: Molecules. 2025 Jun 23;30(13):2700. doi: 10.3390/molecules30132700 (PMC12250633; doi:10.3390/molecules30132700)
Supplement: Supplementary file 1 [file molecules-30-02700-s001.zip]

Archive with 7 entries (6 files):
- molecules-3688367-supplementary/
- molecules-3688367-supplementary/checkcif 1 SnF(NCS).pdf
- molecules-3688367-supplementary/checkcif 2 SnCl(NCS).pdf
- molecules-3688367-supplementary/checkcif 3 SnBr(NCS).pdf
- molecules-3688367-supplementary/checkcif 4 SnI(NCS).pdf
- molecules-3688367-supplementary/checkcif 5 beta-SnCl(NCS).pdf
- molecules-3688367-supplementary/Supplementary Material.docx
